# Supplementary material for: How Many Patients Become Functionally Dependent after a Stroke? A 3-Year Population-Based Study in Joinville, Brazil
Source: PLoS One. 2017 Jan 20;12(1):e0170204. doi: 10.1371/journal.pone.0170204 (PMC5249115; doi:10.1371/journal.pone.0170204)
Supplement: S1 Table — (XLS) [file pone.0170204.s001.xls]

## Sheet: Final Cohorte  
IS	HS	SAH	Names (Omitted)	Age	Sex	Years of education	Social class	Race	Hypertension	Diabetes	Smoking	DyslipidemiaControl	NIH admission	IS-TOAST	Bamford	Anti thrombotic use	Anti coagulant use	Physical activity	Cardiopathy	RankinAdmission	Rankin discharge	Rankin 30 days	Rankin 6mo	Rankin 1 y	Rankin 2y	Rankin 3y
Yes	No	No		60	Female	4 years	D	Caucasian	Yes / not under control	No	No	Yes regular treatment	3	LAA	LACS	No	No	No	No	3	1	2	1	1	3	4
Yes	No	No		55	Male	4 years	C2	Caucasian	No	No	Ex smoker	Yes, no follow up	5	SAO	LACS	No	No	No	No	1	1	0	0	0	1	0
No	Yes	No		77	Female	illiterate / until 3rd year fundamental	C2	Caucasian	Yes / unknown control	No	No	Yes regular treatment	27	*****	***	Yes regular	Yes regular	Yes Mild	No	5	6	6	6	6	6	6
Yes	No	No		78	Male	4 years	C2	Caucasian	Yes / not under control	No	Ex smoker	Yes regular treatment	23	UND due to incomplete investigation	TACS	Yes regular	No	No	Yes	5	6	6	6	6	6	6
Yes	No	No		69	Male	Complete Fundamental	C1	Caucasian	No	No	No	Yes, no follow up	19	LAA	TACS	Yes irregular	No	No	No	5	1	0	0	0	0	0
No	Yes	No		46	Male	Complete Fundamental	C2	Caucasian	Yes / under control	No	No	Yes, no follow up	4	*****	***	No	No	No	No	4	4	3	3	3	3	3
Yes	No	No		62	Male	Complete secondary	C2	Caucasian	Yes / not under control	No	Ex smoker	No	17	UND due to incomplete investigation	PACS	No	No	No	Yes	5	6	6	6	6	6	6
Yes	No	No		86	Female	illiterate / until 3rd year fundamental	B2	Caucasian	Yes / not under control	Yes regular treatment	No	Yes, no follow up	27	CE	TACS	No	No	No	No	5	5	4	5	4	6	6
Yes	No	No		48	Male	Complete secondary	C1	Caucasian	No	No	Current	No	3	SAO	LACS	No	No	Yes Mild	No	1	0	0	0	0	0	0
Yes	No	No		59	Female	Complete higher education	A2	Caucasian	Yes / not under control	No	No	No	2	CE	LACS	No	No	No	Yes	1	1	0	0	1	0	0
Yes	No	No		51	Female	illiterate / until 3rd year fundamental	B2	Caucasian	Yes / under control	Yes regular treatment	No	Yes regular treatment	1	SAO	POCS	Yes regular	No	Yes Mild	Yes	1	1	0	0	0	0	1
Yes	No	No		62	Female	4 years	C2	Caucasian	Yes / under control	No	Ex smoker	Yes regular treatment	12	CE	PACS	Yes regular	No	No	Yes	5	3	1	1	1	1	3
Yes	No	No		78	Female	Complete secondary	C2	Caucasian	Yes / under control	No	No	No	0	SAO	PACS	No	Yes regular	Yes Mild	Yes	1	1	0	0	0	0	0
Yes	No	No		68	Male	Complete secondary	B2	Caucasian	Yes / unknown control	Yes irregular treatment	No	Yes, no follow up	27	LAA	TACS	No	No	No	No	5	5	5	5	6	6	6
Yes	No	No		72	Male	4 years	C2	Caucasian	Yes / not under control	No	Current	Yes, no follow up	5	LAA	LACS	Yes regular	No	No	No	1	1	1	0	1	6	6
Yes	No	No		64	Male	Complete Fundamental	C1	Caucasian	No	No	Ex smoker	Unknown	5	CE	PACS	Yes irregular	No	Yes Moderate	Yes	1	1	0	1	0	1	0
Yes	No	No		69	Male	illiterate / until 3rd year fundamental	C1	Caucasian	Yes / under control	Yes regular treatment	Ex smoker	No	5	SAO	LACS	Yes regular	No	No	Yes	5	5	6	6	6	6	6
No	Yes	No		87	Female	illiterate / until 3rd year fundamental	D	Caucasian	Yes / under control	No	Ex smoker	Yes regular treatment	4	*****	***	No	No	No	No	4	4	2	1	1	4	4
Yes	No	No		85	Male	4 years	B2	Caucasian	Yes / not under control	No	No	Yes, no follow up	7	CE	PACS	Yes regular	No	Yes Mild	Yes	4	3	3	2	2	1	2
Yes	No	No		83	Female	illiterate / until 3rd year fundamental	B2	Caucasian	Yes / not under control	No	Ex smoker	Yes, no follow up	6	CE	PACS	Yes regular	No	No	Yes	3	2	2	2	6	6	6
Yes	No	No		66	Female	illiterate / until 3rd year fundamental	C2	Caucasian	Yes / under control	No	No	No	0	CE	PACS	No	No	No	Yes	1	1	1	0	0	1	1
Yes	No	No		7	Female	illiterate / until 3rd year fundamental	B2	Caucasian	No	No	No	No	4	CE	PACS	No	No	Yes Mild	No	2	2	1	1	0	0	0
Yes	No	No		66	Female	4 years	C1	Caucasian	Yes / not under control	No	No	No	0	SAO	LACS	No	No	No	No	1	1	0	0	0	0	0
Yes	No	No		52	Female	illiterate / until 3rd year fundamental	C2	Caucasian	Yes / under control	Yes irregular treatment	No	Yes, no follow up	1	SAO	POCS	No	No	No	No	4	4	1	0	0	0	1
Yes	No	No		92	Female	4 years	C2	Caucasian	No	No	No	No	16	CE	TACS	Yes regular	No	No	Yes	5	4	3	3	3	6	6
No	No	Yes		37	Female	Complete higher education	A2	Caucasian	No	No	No	Unknown	30	*****	***	No	No	No	No	5	6	6	6	6	6	6
No	No	Yes		28	Female	Complete secondary	B2	Caucasian	No	No	Current	Yes, no follow up	0	*****	***	No	No	No	No	3	0	0	0	0	0	0
No	Yes	No		66	Female	4 years	C1	Caucasian	Yes / not under control	No	No	No	27	*****	***	No	No	No	No	5	5	2	2	1	1	1
Yes	No	No		45	Male	4 years	C1	Caucasian	No	No	Ex smoker	No	1	CE	LACS	Yes regular	No	No	Yes	2	0	0	1	0	0	0
Yes	No	No		20	Female	Complete secondary	B2	Caucasian	No	No	No	No	13	UND due to negative investigation	TACS	No	No	Yes Mild	No	4	4	2	1	1	0	0
Yes	No	No		80	Female	illiterate / until 3rd year fundamental	D	Caucasian	No	No	No	No	18	CE	PACS	No	No	No	No	5	4	1	1	1	1	1
Yes	No	No		55	Female	illiterate / until 3rd year fundamental	D	Mulatto	No	Yes irregular treatment	Current	No	30	UND due to incomplete investigation	TACS	No	No	No	No	5	6	6	6	6	6	6
Yes	No	No		87	Female	4 years	D	Caucasian	Yes / not under control	No	No	Yes, no follow up	4	CE	PACS	No	No	No	Yes	4	6	6	6	6	6	6
Yes	No	No		43	Male	illiterate / until 3rd year fundamental	C2	Caucasian	No	Unknown	Ex smoker	Yes, no follow up	4	UND due to incomplete investigation	PACS	No	No	Yes Intense	No	1	1	0	0	1	0	6
Yes	No	No		63	Male	illiterate / until 3rd year fundamental	C1	Caucasian	Yes / under control	No	Current	Yes, no follow up	6	SAO	PACS	Yes regular	No	Yes Mild	Yes	1	1	1	0	0	0	0
Yes	No	No		82	Female	4 years	C1	Caucasian	Yes / under control	No	No	No	24	LAA	TACS	No	No	No	No	5	5	5	5	6	6	6
Yes	No	No		78	Female	4 years	C2	Caucasian	Yes / not under control	Yes regular treatment	No	Yes regular treatment	30	CE	POCS	Yes regular	No	No	Yes	5	6	6	6	6	6	6
Yes	No	No		82	Female	illiterate / until 3rd year fundamental	D	Caucasian	Yes / not under control	Yes regular treatment	No	No	16	CE	TACS	Yes regular	No	No	Yes	5	5	5	5	5	4	4
Yes	No	No		63	Male	4 years	C2	Caucasian	No	No	No	Yes, no follow up	2	SAO	LACS	No	No	No	No	1	1	0	0	0	0	0
No	Yes	No		45	Male	4 years	C2	Caucasian	Yes / not under control	No	No	Unknown	15	*****	***	No	No	No	No	5	5	4	3	3	2	1
Yes	No	No		76	Male	illiterate / until 3rd year fundamental	D	Caucasian	No	No	Current	Yes, no follow up	23	LAA	TACS	No	No	Yes Moderate	Yes	5	5	4	4	4	4	5
Yes	No	No		54	Male	Complete higher education	B2	Caucasian	Yes / not under control	Yes irregular treatment	No	No	3	SAO	LACS	No	No	No	No	1	1	0	1	1	1	1
No	Yes	No		89	Male	4 years	C2	Caucasian	No	No	Ex smoker	Yes, no follow up	27	*****	***	No	No	No	No	5	6	6	6	6	6	6
No	Yes	No		68	Male	4 years	C1	Caucasian	Yes / unknown control	No	Ex smoker	Yes, no follow up	14	*****	***	No	No	No	Yes	5	4	4	4	4	4	4
No	No	Yes		63	Male	4 years	D	Caucasian	No	No	Current	Yes, no follow up	16	*****	***	No	No	Yes Mild	No	5	4	1	1	0	0	6
Yes	No	No		77	Male	4 years	C2	Caucasian	Yes / under control	No	Ex smoker	No	0	LAA	LACS	No	No	Yes Mild	No	1	1	1	0	0	0	0
Yes	No	No		58	Male	4 years	C2	Caucasian	Yes / under control	Yes regular treatment	Ex smoker	No	6	LAA	PACS	Yes regular	No	No	No	3	2	2	2	2	2	3
Yes	No	No		59	Male	Complete Fundamental	B2	Caucasian	Yes / unknown control	Yes irregular treatment	Ex smoker	Yes, no follow up	1	SAO	LACS	No	No	No	No	1	1	1	0	0	0	0
Yes	No	No		67	Male	4 years	C1	Caucasian	Yes / under control	No	Ex smoker	No	23	UND due to incomplete investigation	TACS	Yes regular	No	Yes Mild	No	5	6	6	6	6	6	6
Yes	No	No		47	Male	Complete Fundamental	C1	Caucasian	No	No	Ex smoker	Yes, no follow up	4	UND due to negative investigation	PACS	No	No	Yes Mild	No	1	1	0	0	0	0	0
Yes	No	No		74	Male	Complete higher education	B1	Caucasian	No	No	Ex smoker	Yes, no follow up	6	SAO	PACS	Yes regular	No	Yes Mild	No	3	3	1	1	0	1	1
Yes	No	No		85	Female	4 years	B2	Caucasian	Yes / unknown control	No	No	No	27	CE	TACS	No	No	No	Yes	5	6	6	6	6	6	6
Yes	No	No		62	Male	illiterate / until 3rd year fundamental	C1	Black	Yes / not under control	No	Current	Yes, no follow up	3	SAO	LACS	No	No	No	No	1	1	1	0	0	1	1
Yes	No	No		73	Male	illiterate / until 3rd year fundamental	C2	Caucasian	Yes / not under control	No	Ex smoker	No	9	UND due to incomplete investigation	PACS	No	No	No	No	5	6	6	6	6	6	6
Yes	No	No		59	Male	4 years	C2	Caucasian	No	No	Ex smoker	Yes, no follow up	2	SAO	PACS	No	No	Yes Mild	No	1	1	1	1	1	1	0
Yes	No	No		80	Male	illiterate / until 3rd year fundamental	C2	Caucasian	Yes / under control	No	Ex smoker	No	3	LAA	PACS	No	No	No	No	1	1	1	1	0	1	6
Yes	No	No		48	Male	Complete secondary	B2	Caucasian	Yes / not under control	No	Current	Yes, no follow up	16	Others due to hypovolemic shock	TACS	No	No	No	No	5	5	5	4	4	4	4
Yes	No	No		53	Male	Complete Fundamental	C2	Caucasian	No	No	Current	Unknown	3	SAO	LACS	No	No	No	No	1	1	0	0	0	0	0
Yes	No	No		53	Male	4 years	B2	Caucasian	No	No	Ex smoker	Yes regular treatment	15	LAA	PACS	No	No	No	No	4	4	1	0	1	1	1
Yes	No	No		63	Male	illiterate / until 3rd year fundamental	D	Caucasian	Yes / not under control	No	Ex smoker	Yes, no follow up	3	UND due to negative investigation	LACS	No	No	No	No	1	1	1	0	0	0	0
Yes	No	No		52	Male	4 years	E	Caucasian	Unknown	No	Current	Unknown	1	SAO	LACS	No	No	Yes Intense	No	1	1	2	1	1	0	0
Yes	No	No		83	Male	4 years	B2	Caucasian	No	No	Ex smoker	No	0	CE	PACS	Yes regular	No	Yes Mild	Yes	1	1	1	1	1	1	1
Yes	No	No		81	Female	Complete secondary	B2	Caucasian	No	No	No	Yes regular treatment	1	CE	LACS	No	No	Yes Mild	No	1	1	0	1	0	0	0
Yes	No	No		54	Male	Complete Fundamental	C2	Caucasian	No	No	No	Yes, no follow up	23	CE	TACS	No	No	No	Yes	5	4	4	4	3	2	2
Yes	No	No		52	Male	Complete Fundamental	D	Caucasian	Yes / unknown control	No	Current	Unknown	5	SAO	PACS	Yes irregular	No	Yes Mild	No	1	1	1	1	1	3	3
Yes	No	No		45	Male	4 years	C2	Caucasian	Yes / not under control	No	Ex smoker	Yes, no follow up	1	UND due to incomplete investigation	LACS	No	No	Yes Mild	No	1	1	0	0	0	0	1
No	No	Yes		52	Female	Complete secondary	B2	Caucasian	No	No	No	Yes, no follow up	15	*****	***	No	No	Yes Moderate	No	5	6	6	6	6	6	6
Yes	No	No		67	Male	illiterate / until 3rd year fundamental	C2	Caucasian	Unknown	No	Current	No	3	SAO	PACS	No	No	No	No	0	0	0	0	0	0	0
Yes	No	No		62	Male	Complete secondary	C2	Caucasian	Yes / not under control	No	Current	Yes, no follow up	3	LAA	PACS	No	No	Yes Mild	No	4	6	6	6	6	6	6
Yes	No	No		35	Male	Complete secondary	B2	Caucasian	No	No	No	Yes, no follow up	20	CE	PACS	Yes regular	Yes regular	No	Yes	5	3	1	1	1	1	1
Yes	No	No		74	Male	4 years	D	Caucasian	Yes / not under control	No	Ex smoker	Yes, no follow up	2	UND due to incomplete investigation	PACS	Yes regular	No	No	No	4	1	1	1	1	1	1
No	Yes	No		41	Female	Complete secondary	B2	Caucasian	Yes / not under control	No	No	No	5	*****	***	No	No	No	Yes	5	1	2	1	1	1	1
No	Yes	No		85	Female	4 years	D	Caucasian	No	No	No	Yes regular treatment	27	*****	***	No	No	No	No	5	6	6	6	6	6	6
No	Yes	No		63	Male	4 years	B2	Caucasian	Yes / not under control	No	No	Yes, no follow up	28	*****	***	No	No	No	No	5	5	5	5	5	5	6
Yes	No	No		38	Female	4 years	C1	Caucasian	Yes / under control	No	No	No	9	Others due to dissection	PACS	No	No	No	No	3	3	3	1	0	0	1
Yes	No	No		79	Female	4 years	B2	Caucasian	No	No	No	Yes, no follow up	12	CE	PACS	No	Yes regular	No	No	5	5	5	4	5	5	5
No	Yes	No		50	Male	Complete Fundamental	C2	Black	Yes / not under control	No	Current	Yes, no follow up	27	*****	***	No	No	No	No	5	6	6	6	6	6	6
Yes	No	No		81	Female	illiterate / until 3rd year fundamental	B2	Caucasian	Yes / under control	No	No	No	11	UND due to incomplete investigation	PACS	No	No	No	Yes	5	6	6	6	6	6	6
Yes	No	No		86	Female	illiterate / until 3rd year fundamental	D	Caucasian	Yes / not under control	No	No	Yes irregular treatment	1	LAA	PACS	No	No	Yes Mild	No	3	3	1	1	1	1	1
Yes	No	No		39	Female	4 years	C2	Caucasian	No	No	No	Yes, no follow up	2	UND due to negative investigation	PACS	No	No	Yes Mild	Yes	1	1	0	0	0	0	1
Yes	No	No		76	Female	illiterate / until 3rd year fundamental	D	Mulatto	Yes / unknown control	No	No	No	30	CE	TACS	No	No	No	Yes	5	6	6	6	6	6	6
Yes	No	No		56	Male	4 years	C1	Caucasian	Yes / under control	Yes regular treatment	Ex smoker	Yes regular treatment	3	SAO	PACS	Yes regular	No	No	Yes	1	1	1	1	1	1	1
No	Yes	No		47	Male	Complete Fundamental	B2	Caucasian	No	No	Current	Yes, no follow up	23	*****	***	No	No	No	No	5	6	6	6	6	6	6
Yes	No	No		27	Female	Complete higher education	B2	Caucasian	Yes / not under control	No	No	No	0	CE	POCS	No	No	No	No	0	0	0	0	0	0	0
Yes	No	No		81	Male	illiterate / until 3rd year fundamental	D	Caucasian	Yes / unknown control	No	Ex smoker	Yes, no follow up	23	UND due to negative investigation	TACS	No	No	Yes Mild	No	5	5	6	6	6	6	6
Yes	No	No		7	Male	illiterate / until 3rd year fundamental	C2	Caucasian	No	No	No	Yes, no follow up	17	UND due to negative investigation	PACS	No	No	Yes Mild	No	4	0	0	0	0	0	0
Yes	No	No		58	Female	4 years	D	Caucasian	Yes / under control	No	Current	No	7	LAA	PACS	No	No	No	No	4	1	1	1	1	1	0
Yes	No	No		89	Female	4 years	C2	Caucasian	No	No	No	Yes regular treatment	13	CE	TACS	No	No	No	No	5	5	4	5	5	6	6
Yes	No	No		61	Female	4 years	C1	Caucasian	Yes / under control	No	No	No	16	CE	PACS	No	No	No	Yes	5	5	4	4	5	4	4
Yes	No	No		75	Female	4 years	C1	Caucasian	Yes / not under control	No	No	No	11	UND due to negative investigation	PACS	No	No	No	No	4	4	6	6	6	6	6
Yes	No	No		65	Male	4 years	D	Mulatto	Unknown	No	Current	Yes, no follow up	1	CE	PACS	No	No	No	No	1	1	0	0	0	0	0
Yes	No	No		64	Male	Complete Fundamental	B2	Caucasian	Yes / not under control	Yes regular treatment	No	No	1	UND due to 2 causes	PACS	No	No	No	No	1	1	0	1	0	0	0
Yes	No	No		64	Male	illiterate / until 3rd year fundamental	B2	Caucasian	Yes / under control	No	No	Yes regular treatment	22	UND due to 2 causes	TACS	Yes regular	No	No	Yes	5	3	2	0	0	1	1
Yes	No	No		60	Male	4 years	C2	Caucasian	Unknown	No	Ex smoker	Yes, no follow up	4	LAA	PACS	No	No	No	Yes	1	1	0	0	0	0	0
No	Yes	No		81	Female	4 years	B2	Caucasian	Yes / under control	No	No	No	10	*****	***	No	No	No	No	5	5	5	6	6	6	6
Yes	No	No		76	Female	4 years	B2	Black	Yes / not under control	No	No	No	27	CE	TACS	No	No	No	Yes	5	6	6	6	6	6	6
Yes	No	No		45	Female	Complete Fundamental	C2	Mulatto	Yes / not under control	No	Ex smoker	Yes, no follow up	8	SAO	LACS	No	No	No	Yes	1	1	1	0	0	0	0
Yes	No	No		44	Female	Complete secondary	C2	Caucasian	Yes / not under control	No	No	Yes, no follow up	4	UND due to incomplete investigation	LACS	No	No	Yes Mild	Yes	1	1	0	0	0	0	0
Yes	No	No		65	Male	illiterate / until 3rd year fundamental	C1	Caucasian	Yes / unknown control	No	Ex smoker	Yes, no follow up	4	SAO	LACS	No	No	No	No	1	1	3	3	4	4	4
Yes	No	No		83	Female	illiterate / until 3rd year fundamental	D	Caucasian	Yes / under control	No	No	No	9	LAA	PACS	No	No	No	No	4	3	4	4	4	6	6
Yes	No	No		27	Male	Complete secondary	C1	Indigenous	No	No	Current	Yes, no follow up	8	UND due to negative investigation	PACS	No	No	No	No	1	1	1	1	1	1	1
Yes	No	No		62	Male	Complete secondary	C1	Caucasian	Yes / not under control	No	No	Yes, no follow up	2	CE	PACS	No	No	Yes Mild	No	1	1	0	0	0	0	0
Yes	No	No		59	Male	Complete Fundamental	B1	Caucasian	No	No	Current	Yes, no follow up	4	SAO	LACS	No	No	No	No	1	1	1	1	1	1	1
No	Yes	No		32	Male	Complete higher education	B1	Caucasian	No	No	No	Yes, no follow up	0	*****	***	No	No	No	No	0	0	0	0	0	0	0
Yes	No	No		62	Male	4 years	C1	Caucasian	No	No	Current	Yes, no follow up	17	CE	TACS	No	No	No	No	5	6	6	6	6	6	6
Yes	No	No		89	Female	illiterate / until 3rd year fundamental	B2	Caucasian	Yes / not under control	No	No	Yes, no follow up	27	UND due to incomplete investigation	TACS	No	Yes regular	No	Yes	5	6	6	6	6	6	6
Yes	No	No		38	Male	Complete higher education	B2	Caucasian	No	No	No	Yes, no follow up	3	LAA	PACS	No	No	Yes Mild	No	1	1	1	1	1	1	1
No	Yes	No		51	Male	4 years	C2	Caucasian	Yes / not under control	Yes irregular treatment	No	No	20	*****	***	No	No	Yes Intense	No	5	6	6	6	6	6	6
Yes	No	No		91	Female	illiterate / until 3rd year fundamental	D	Caucasian	Yes / not under control	Yes regular treatment	No	Yes, no follow up	29	UND due to incomplete investigation	TACS	Yes regular	No	No	Yes	5	6	6	6	6	6	6
Yes	No	No		85	Male	4 years	D	Caucasian	Yes / unknown control	Yes irregular treatment	Ex smoker	Yes regular treatment	13	CE	PACS	Yes regular	No	No	No	5	5	6	6	6	6	6
No	No	Yes		60	Female	4 years	C1	Caucasian	Yes / unknown control	No	Current	Yes regular treatment	16	*****	***	No	No	Yes Mild	No	5	5	4	4	4	3	4
Yes	No	No		73	Female	illiterate / until 3rd year fundamental	C1	Caucasian	Yes / under control	Yes regular treatment	No	Yes regular treatment	27	CE	TACS	Yes regular	No	No	Yes	5	6	6	6	6	6	6
Yes	No	No		81	Female	4 years	C2	Caucasian	Yes / not under control	Yes regular treatment	No	No	6	LAA	LACS	Yes regular	No	No	No	4	3	3	1	1	1	1
Yes	No	No		60	Female	4 years	C2	Caucasian	Yes / under control	No	No	No	1	SAO	LACS	Yes regular	No	No	Yes	1	1	1	0	1	1	1
Yes	No	No		48	Female	Complete Fundamental	C2	Caucasian	Yes / under control	No	Ex smoker	No	3	SAO	PACS	Yes regular	No	No	Yes	1	1	1	6	6	6	6
No	Yes	No		89	Female	illiterate / until 3rd year fundamental	C2	Caucasian	Yes / unknown control	No	Ex smoker	No	30	*****	***	No	No	No	No	5	6	6	6	6	6	6
Yes	No	No		79	Female	illiterate / until 3rd year fundamental	C1	Caucasian	No	Yes regular treatment	No	Yes regular treatment	27	CE	TACS	No	Yes regular	No	Yes	5	5	5	5	4	4	6
Yes	No	No		59	Male	4 years	D	Indigenous	Yes / under control	No	Ex smoker	Yes, no follow up	4	UND due to negative investigation	PACS	No	No	Yes Mild	No	1	1	1	1	1	0	0
No	No	Yes		59	Male	Complete Fundamental	C2	Mulatto	No	No	No	Yes, no follow up	4	*****	***	No	No	Yes Intense	No	1	6	6	6	6	6	6
Yes	No	No		59	Male	Complete secondary	B2	Caucasian	Yes / not under control	Yes regular treatment	No	No	4	SAO	LACS	Yes regular	No	No	No	2	1	0	0	0	0	0
Yes	No	No		83	Male	4 years	B2	Caucasian	Yes / not under control	No	Ex smoker	Yes regular treatment	14	UND due to incomplete investigation	PACS	Yes regular	No	No	Yes	5	6	6	6	6	6	6
Yes	No	No		57	Male	4 years	C1	Mulatto	No	No	Current	Yes, no follow up	2	UND due to incomplete investigation	LACS	No	No	No	No	5	4	4	2	1	1	1
Yes	No	No		32	Male	Complete Fundamental	B2	Caucasian	No	No	No	Yes, no follow up	2	UND due to incomplete investigation	TACS	No	No	No	No	0	1	0	0	0	0	0
No	Yes	No		44	Male	Complete Fundamental	D	Caucasian	No	No	Current	Yes, no follow up	6	*****	***	No	No	Yes Moderate	No	3	3	2	0	0	0	0
Yes	No	No		78	Male	illiterate / until 3rd year fundamental	C1	Caucasian	Yes / unknown control	Yes irregular treatment	Ex smoker	Yes regular treatment	2	LAA	LACS	No	No	No	Yes	1	1	1	0	0	0	0
Yes	No	No		93	Male	illiterate / until 3rd year fundamental	B2	Caucasian	Yes / under control	No	Ex smoker	No	20	UND due to incomplete investigation	TACS	Yes regular	No	No	Yes	5	6	6	6	6	6	6
No	No	Yes		61	Male	4 years	C2	Caucasian	No	No	Current	No	27	*****	***	No	No	No	No	5	6	6	6	6	6	6
Yes	No	No		75	Male	4 years	C1	Caucasian	Yes / under control	No	Ex smoker	No	4	LAA	POCS	No	No	No	No	3	3	1	1	1	1	1
Yes	No	No		79	Male	illiterate / until 3rd year fundamental	C1	Caucasian	Yes / not under control	No	Current	Yes, no follow up	1	SAO	PACS	Yes regular	No	Yes Mild	No	1	1	0	0	0	0	0
Yes	No	No		54	Male	illiterate / until 3rd year fundamental	D	Black	Yes / unknown control	No	Current	Unknown	8	LAA	PACS	No	No	Yes Moderate	No	4	4	2	1	1	1	1
Yes	No	No		66	Male	Complete Fundamental	C2	Caucasian	Yes / unknown control	No	Ex smoker	No	30	UND due to incomplete investigation	TACS	No	No	Yes Mild	Yes	5	6	6	6	6	6	6
Yes	No	No		62	Female	illiterate / until 3rd year fundamental	C2	Mulatto	No	No	Current	Yes, no follow up	3	UND due to incomplete investigation	PACS	No	No	No	No	1	1	0	0	0	0	0
No	No	Yes		61	Male	4 years	C1	Caucasian	Yes / not under control	Yes irregular treatment	Ex smoker	Yes regular treatment	2	*****	***	No	No	No	No	1	1	1	0	0	0	0
Yes	No	No		67	Male	Complete secondary	B1	Caucasian	Yes / not under control	Yes irregular treatment	Current	No	4	SAO	POCS	No	No	No	No	3	2	1	1	1	3	3
No	Yes	No		54	Male	4 years	C1	Caucasian	Yes / unknown control	No	No	Unknown	30	*****	***	No	No	No	Yes	5	6	6	6	6	6	6
Yes	No	No		85	Male	Complete Fundamental	C2	Caucasian	Yes / under control	No	Current	No	27	UND due to incomplete investigation	PACS	No	No	No	Yes	5	6	6	6	6	6	6
Yes	No	No		58	Male	Complete higher education	A1	Caucasian	Yes / not under control	No	Current	Yes, no follow up	1	LAA	PACS	No	No	No	No	3	3	1	1	1	1	1
Yes	No	No		62	Male	illiterate / until 3rd year fundamental	D	Indigenous	Yes / unknown control	Yes regular treatment	Ex smoker	Unknown	7	LAA	PACS	No	No	No	No	4	3	3	3	4	4	4
Yes	No	No		80	Male	illiterate / until 3rd year fundamental	C2	Caucasian	Yes / under control	Yes irregular treatment	Ex smoker	Yes, no follow up	2	SAO	LACS	No	No	No	Yes	3	3	2	1	1	1	1
Yes	No	No		76	Male	illiterate / until 3rd year fundamental	C1	Caucasian	Yes / not under control	No	Current	Yes, no follow up	1	CE	LACS	No	No	Yes Mild	No	1	1	1	1	1	3	3
Yes	No	No		75	Male	4 years	C1	Caucasian	Yes / under control	No	Current	Yes, no follow up	2	CE	PACS	No	No	Yes Mild	Yes	3	1	2	2	3	2	4
Yes	No	No		75	Male	4 years	B2	Caucasian	No	No	Ex smoker	No	8	CE	PACS	Yes regular	No	No	Yes	5	6	6	6	6	6	6
Yes	No	No		79	Female	illiterate / until 3rd year fundamental	D	Caucasian	Yes / under control	No	Ex smoker	No	3	CE	PACS	Yes regular	Yes regular	No	Yes	1	1	0	0	0	0	0
Yes	No	No		41	Male	4 years	C1	Caucasian	Yes / under control	Yes irregular treatment	Current	No	7	SAO	PACS	No	No	No	No	1	1	1	1	1	1	1
Yes	No	No		64	Male	Complete higher education	A2	Caucasian	Yes / not under control	No	No	Yes, no follow up	1	UND due to incomplete investigation	PACS	No	No	No	No	0	0	0	0	0	0	0
No	Yes	No		78	Female	4 years	D	Caucasian	Yes / unknown control	Yes regular treatment	No	No	27	*****	***	No	No	No	Yes	5	6	6	6	6	6	6
No	Yes	No		76	Female	4 years	D	Caucasian	Yes / not under control	Yes regular treatment	No	No	30	*****	***	Yes regular	No	No	Yes	5	6	6	6	6	6	6
Yes	No	No		79	Male	Unknown	D	Caucasian	Yes / not under control	No	Ex smoker	No	27	CE	PACS	Yes regular	No	No	No	5	6	6	6	6	6	6
No	Yes	No		75	Female	illiterate / until 3rd year fundamental	D	Caucasian	Yes / not under control	No	Ex smoker	No	18	*****	***	No	No	No	No	5	5	2	2	2	2	2
Yes	No	No		76	Female	illiterate / until 3rd year fundamental	C1	Caucasian	Yes / under control	No	No	No	6	LAA	LACS	No	No	No	Yes	3	2	1	1	1	2	1
Yes	No	No		46	Female	Complete Fundamental	C2	Caucasian	No	No	Ex smoker	No	27	CE	TACS	No	No	No	Yes	5	3	3	1	2	1	2
Yes	No	No		65	Female	4 years	C1	Caucasian	Yes / under control	Yes regular treatment	No	No	7	LAA	LACS	No	No	Yes Mild	No	4	3	1	1	1	1	1
Yes	No	No		52	Female	Complete Fundamental	C1	Caucasian	No	No	No	Yes, no follow up	0	SAO	LACS	No	No	No	No	1	1	0	0	0	0	0
No	No	Yes		68	Male	Complete Fundamental	C2	Caucasian	No	No	Ex smoker	Yes regular treatment	30	*****	***	No	No	No	Yes	5	6	6	6	6	6	6
Yes	No	No		67	Male	illiterate / until 3rd year fundamental	C1	Caucasian	Yes / not under control	No	Ex smoker	Yes, no follow up	3	LAA	PACS	No	No	No	No	3	3	4	5	4	4	6
Yes	No	No		52	Female	4 years	D	Caucasian	Yes / not under control	No	No	No	4	SAO	LACS	Yes regular	No	Yes Mild	No	2	1	1	0	1	1	1
Yes	No	No		80	Female	illiterate / until 3rd year fundamental	C1	Caucasian	Yes / under control	Yes regular treatment	No	Yes regular treatment	22	CE	TACS	No	No	Yes Mild	No	5	4	4	4	6	6	6
Yes	No	No		63	Female	4 years	C1	Caucasian	Yes / under control	No	No	Yes regular treatment	2	LAA	LACS	No	No	No	No	1	1	0	1	1	1	1
Yes	No	No		59	Male	illiterate / until 3rd year fundamental	C1	Caucasian	Unknown	No	Current	Yes, no follow up	3	UND due to incomplete investigation	PACS	No	No	Yes Mild	No	0	1	0	0	1	1	1
Yes	No	No		67	Female	illiterate / until 3rd year fundamental	C1	Caucasian	No	No	No	No	2	SAO	LACS	No	No	Yes Mild	No	1	1	1	0	0	1	1
Yes	No	No		81	Female	illiterate / until 3rd year fundamental	B2	Caucasian	Yes / under control	Yes regular treatment	No	No	25	LAA	TACS	Yes regular	No	No	No	5	1	1	1	1	2	6
Yes	No	No		43	Male	4 years	C2	Caucasian	No	No	No	Yes, no follow up	0	SAO	POCS	No	No	No	No	1	1	1	1	0	1	0
Yes	No	No		55	Male	Complete secondary	B2	Caucasian	No	No	Ex smoker	No	1	Others due to Fabry disease	LACS	No	No	Yes Mild	No	1	1	0	0	0	0	0
Yes	No	No		48	Female	illiterate / until 3rd year fundamental	D	Caucasian	No	Yes regular treatment	Ex smoker	No	12	SAO	LACS	No	No	No	No	3	3	4	2	2	2	1
Yes	No	No		72	Female	illiterate / until 3rd year fundamental	C1	Caucasian	Yes / not under control	No	Ex smoker	Yes regular treatment	5	CE	LACS	Yes regular	No	No	Yes	3	2	2	2	3	3	1
Yes	No	No		58	Male	Complete Fundamental	B2	Caucasian	Yes / not under control	No	No	Yes regular treatment	2	LAA	LACS	Yes regular	No	No	Yes	2	1	0	0	0	0	0
Yes	No	No		68	Male	4 years	C1	Caucasian	Unknown	No	Current	Unknown	10	SAO	PACS	No	No	Yes Intense	No	1	1	0	0	0	0	0
Yes	No	No		66	Female	Complete higher education	B2	Caucasian	Yes / under control	No	Current	Yes regular treatment	3	LAA	LACS	Yes irregular	No	No	No	4	3	2	2	2	0	0
Yes	No	No		37	Male	Complete higher education	A2	Caucasian	No	No	No	No	1	UND due to negative investigation	POCS	No	No	No	No	4	2	1	1	0	0	0
Yes	No	No		53	Male	4 years	C2	Caucasian	Yes / not under control	No	Ex smoker	No	4	LAA	PACS	No	No	Yes Intense	No	1	1	1	1	1	0	1
No	No	Yes		38	Male	Complete higher education	B2	Caucasian	Yes / not under control	No	Current	Yes, no follow up	20	*****	***	No	No	No	No	4	6	6	6	6	6	6
Yes	No	No		78	Male	4 years	C2	Caucasian	Yes / unknown control	No	Ex smoker	Yes, no follow up	16	Others due to metabolic disorder	TACS	No	No	No	No	5	6	6	6	6	6	6
Yes	No	No		48	Male	Complete secondary	C1	Caucasian	No	No	No	No	1	SAO	LACS	No	No	No	No	0	0	0	0	0	0	0
Yes	No	No		79	Male	illiterate / until 3rd year fundamental	C1	Caucasian	No	No	Current	Yes, no follow up	9	CE	PACS	No	No	No	No	5	3	1	1	1	6	6
Yes	No	No		79	Male	4 years	C1	Caucasian	No	No	Ex smoker	No	12	UND due to incomplete investigation	TACS	No	No	No	No	5	6	6	6	6	6	6
Yes	No	No		57	Male	4 years	C2	Caucasian	Yes / not under control	No	No	No	3	SAO	POCS	No	No	No	No	1	1	1	0	1	1	1
Yes	No	No		58	Male	4 years	D	Caucasian	No	No	Current	No	24	CE	TACS	No	No	Yes Mild	Yes	5	4	4	4	4	4	4
Yes	No	No		80	Male	4 years	B2	Caucasian	Yes / under control	No	No	Unknown	2	CE	PACS	Yes regular	No	No	Yes	3	3	0	0	0	0	0
Yes	No	No		83	Male	illiterate / until 3rd year fundamental	C2	Mulatto	No	No	Current	No	9	CE	POCS	Yes regular	No	No	No	4	4	4	4	4	6	6
Yes	No	No		56	Male	Complete Fundamental	C1	Caucasian	Yes / not under control	No	Current	Yes regular treatment	1	SAO	LACS	Yes regular	No	No	Yes	1	1	1	1	6	6	6
No	Yes	No		49	Male	illiterate / until 3rd year fundamental	D	Caucasian	Yes / not under control	No	Current	Yes, no follow up	6	*****	***	No	No	No	No	5	2	1	0	0	6	6
Yes	No	No		56	Male	Complete secondary	B1	Caucasian	Yes / not under control	Yes irregular treatment	Current	No	2	CE	POCS	Yes regular	No	No	Yes	3	3	3	0	0	0	0
Yes	No	No		52	Male	4 years	C2	Mulatto	Yes / not under control	Yes regular treatment	Ex smoker	Yes regular treatment	4	SAO	LACS	No	No	No	No	1	1	1	0	0	1	1
Yes	No	No		74	Male	illiterate / until 3rd year fundamental	D	Caucasian	Yes / not under control	Yes regular treatment	Ex smoker	No	0	UND due to incomplete investigation	LACS	Yes regular	No	No	Yes	5	5	5	6	6	6	6
Yes	No	No		74	Male	4 years	C2	Caucasian	Yes / under control	Yes regular treatment	Ex smoker	No	2	CE	PACS	Yes regular	No	No	Yes	5	2	1	1	0	0	0
Yes	No	No		88	Male	Complete secondary	B2	Caucasian	No	No	No	No	0	UND due to negative investigation	PACS	No	No	Yes Mild	No	1	1	5	6	6	6	6
Yes	No	No		65	Male	4 years	D	Caucasian	No	No	Ex smoker	Yes, no follow up	11	LAA	PACS	No	No	Yes Mild	No	3	2	1	1	1	1	1
No	Yes	No		51	Male	illiterate / until 3rd year fundamental	D	Caucasian	Unknown	No	Current	Unknown	7	*****	***	No	No	Yes Mild	No	4	4	1	1	0	0	0
Yes	No	No		45	Male	Complete secondary	C1	Caucasian	Yes / under control	No	No	Yes regular treatment	2	SAO	LACS	No	No	No	No	2	2	0	0	1	0	0
Yes	No	No		70	Male	4 years	C2	Caucasian	No	No	No	Yes, no follow up	3	SAO	LACS	No	No	No	No	1	1	1	1	1	1	1
Yes	No	No		54	Male	Complete secondary	B2	Caucasian	Yes / not under control	No	Current	Yes, no follow up	0	CE	PACS	No	No	No	No	0	0	0	0	6	6	6
Yes	No	No		71	Male	4 years	C1	Caucasian	Yes / unknown control	Yes regular treatment	Ex smoker	Yes regular treatment	3	LAA	PACS	Yes regular	No	No	Yes	4	3	3	3	3	6	6
No	Yes	No		54	Male	Complete secondary	B2	Caucasian	Yes / not under control	No	No	No	18	*****	***	No	No	No	Yes	5	4	4	4	4	3	3
Yes	No	No		63	Male	illiterate / until 3rd year fundamental	C2	Caucasian	Yes / under control	No	Current	No	5	LAA	PACS	Yes regular	No	No	No	1	1	0	0	0	6	6
Yes	No	No		63	Male	Complete Fundamental	B2	Caucasian	Yes / not under control	No	No	Yes, no follow up	3	SAO	LACS	No	No	Yes Mild	No	1	1	1	1	0	0	0
Yes	No	No		81	Male	4 years	D	Caucasian	Yes / not under control	No	Current	Yes, no follow up	16	LAA	PACS	No	No	No	Yes	5	5	5	4	4	5	6
Yes	No	No		76	Male	Complete secondary	C1	Caucasian	No	No	No	No	18	CE	TACS	Yes regular	No	No	Yes	5	6	6	6	6	6	6
No	Yes	No		73	Male	4 years	B2	Caucasian	Yes / under control	No	Ex smoker	No	17	*****	***	No	Yes regular	No	Yes	5	6	6	6	6	6	6
Yes	No	No		53	Male	4 years	C2	Caucasian	Yes / not under control	No	Ex smoker	Yes, no follow up	1	LAA	PACS	No	No	No	No	4	4	5	6	6	6	6
Yes	No	No		53	Male	Complete secondary	B2	Caucasian	Yes / under control	No	Current	No	1	SAO	LACS	No	No	No	No	1	1	0	0	0	0	0
Yes	No	No		52	Female	Complete secondary	B2	Caucasian	Yes / not under control	No	Ex smoker	Yes regular treatment	1	SAO	PACS	No	No	Yes Moderate	No	1	1	1	1	1	1	1
Yes	No	No		66	Male	illiterate / until 3rd year fundamental	C1	Caucasian	Yes / not under control	No	Ex smoker	Yes regular treatment	4	CE	LACS	Yes regular	No	No	Yes	2	2	2	2	2	0	0
Yes	No	No		90	Female	4 years	B1	Caucasian	Yes / not under control	No	No	Yes regular treatment	3	UND due to negative investigation	LACS	No	No	No	No	4	4	4	6	6	6	6
Yes	No	No		86	Male	illiterate / until 3rd year fundamental	D	Caucasian	Yes / under control	No	Ex smoker	Unknown	5	SAO	TACS	No	No	No	Yes	5	5	4	3	3	3	3
Yes	No	No		62	Male	illiterate / until 3rd year fundamental	C2	Mulatto	Yes / under control	Yes regular treatment	No	No	2	SAO	LACS	No	No	No	No	3	1	1	1	1	1	1
Yes	No	No		47	Female	Complete secondary	B2	Caucasian	Yes / not under control	No	No	No	2	LAA	POCS	Yes regular	No	No	No	1	1	0	0	0	0	0
Yes	No	No		76	Female	illiterate / until 3rd year fundamental	C2	Caucasian	Yes / under control	Yes regular treatment	No	Yes regular treatment	3	SAO	LACS	No	No	No	No	3	2	1	0	1	2	2
Yes	No	No		77	Male	illiterate / until 3rd year fundamental	D	Caucasian	No	No	No	Unknown	3	SAO	LACS	No	No	Yes Mild	Yes	3	1	0	0	0	0	0
Yes	No	No		56	Female	Complete Fundamental	C2	Caucasian	No	No	No	Yes, no follow up	1	UND due to incomplete investigation	LACS	No	No	Yes Mild	Yes	1	1	1	0	0	1	1
Yes	No	No		74	Female	illiterate / until 3rd year fundamental	C1	Caucasian	No	No	No	Yes, no follow up	21	SAO	POCS	No	No	No	Yes	5	5	5	5	6	6	6
Yes	No	No		88	Male	4 years	C2	Caucasian	Yes / not under control	No	Ex smoker	Yes, no follow up	17	LAA	TACS	Yes regular	No	Yes Mild	No	5	1	0	1	1	6	6
Yes	No	No		53	Male	Complete secondary	C1	Caucasian	Yes / not under control	No	No	Yes, no follow up	0	UND due to incomplete investigation	PACS	Yes regular	No	No	No	3	1	1	0	0	0	0
Yes	No	No		54	Female	Complete Fundamental	C1	Caucasian	No	No	No	No	1	CE	POCS	No	No	No	No	4	4	1	1	1	1	1
Yes	No	No		45	Female	Complete higher education	B2	Caucasian	Yes / not under control	No	No	No	1	SAO	LACS	No	No	No	No	1	1	1	0	0	0	0
No	No	Yes		45	Female	4 years	C1	Caucasian	Yes / unknown control	No	Current	Yes, no follow up	27	*****	***	No	No	No	No	5	6	6	6	6	6	6
Yes	No	No		87	Male	4 years	D	Caucasian	No	No	No	No	24	UND due to incomplete investigation	TACS	Yes regular	No	No	Yes	5	5	5	6	6	6	6
Yes	No	No		72	Male	illiterate / until 3rd year fundamental	C2	Caucasian	Yes / unknown control	No	No	Yes, no follow up	2	SAO	PACS	No	No	Yes Moderate	No	1	1	0	0	0	0	0
Yes	No	No		71	Male	illiterate / until 3rd year fundamental	D	Caucasian	No	No	Ex smoker	Yes, no follow up	11	CE	PACS	No	No	No	Yes	5	3	1	6	6	6	6
Yes	No	No		65	Male	4 years	B2	Caucasian	Yes / unknown control	No	No	Yes, no follow up	3	CE	LACS	No	No	No	Yes	4	2	1	0	1	1	1
Yes	No	No		71	Female	4 years	D	Black	No	No	No	Yes, no follow up	19	UND due to incomplete investigation	TACS	No	No	No	No	5	5	4	3	2	1	0
Yes	No	No		43	Female	illiterate / until 3rd year fundamental	C2	Caucasian	Yes / under control	No	No	Yes, no follow up	2	SAO	LACS	No	No	No	Yes	1	1	0	0	0	0	0
No	No	Yes		34	Female	Complete Fundamental	B2	Black	Yes / not under control	No	No	Yes, no follow up	6	*****	***	No	No	No	No	1	1	1	1	1	1	1
Yes	No	No		50	Female	4 years	B2	Caucasian	No	No	Ex smoker	Yes, no follow up	24	LAA	TACS	No	No	No	No	4	5	4	3	3	3	2
Yes	No	No		37	Female	Complete secondary	B2	Caucasian	No	No	No	Yes, no follow up	12	CE	PACS	No	No	Yes Moderate	No	1	1	1	1	0	0	0
No	Yes	No		31	Male	Complete higher education	B2	Caucasian	Yes / not under control	No	No	Yes, no follow up	1	*****	***	No	No	No	No	3	3	0	0	0	0	0
Yes	No	No		85	Male	illiterate / until 3rd year fundamental	B2	Caucasian	No	No	Ex smoker	Yes, no follow up	27	UND due to incomplete investigation	TACS	No	No	No	No	6	6	6	6	6	6	6
Yes	No	No		82	Male	illiterate / until 3rd year fundamental	C2	Mulatto	Yes / not under control	No	Ex smoker	Yes, no follow up	11	SAO	POCS	Yes regular	No	Yes Mild	No	2	1	1	0	0	0	0
Yes	No	No		86	Male	illiterate / until 3rd year fundamental	C2	Caucasian	Yes / not under control	No	Ex smoker	Yes, no follow up	16	CE	LACS	No	No	No	Yes	4	4	4	4	6	6	6
No	Yes	No		38	Male	Complete secondary	C2	Black	Yes / unknown control	No	Current	Yes, no follow up	8	*****	***	No	No	No	No	4	4	2	2	1	1	1
Yes	No	No		34	Male	Complete secondary	B2	Caucasian	No	Yes regular treatment	No	No	16	LAA	PACS	No	No	No	No	5	4	4	4	2	2	2
Yes	No	No		70	Male	Complete Fundamental	C1	Caucasian	Yes / unknown control	No	Ex smoker	Yes regular treatment	17	CE	PACS	Unknown	Yes irregular	No	Yes	5	6	6	6	6	6	6
No	No	Yes		46	Female	Complete higher education	D	Caucasian	No	No	Current	Yes, no follow up	2	*****	***	No	No	No	No	4	1	1	1	1	0	0
Yes	No	No		66	Female	4 years	D	Caucasian	Yes / not under control	No	Current	No	5	LAA	LACS	No	No	No	No	5	3	2	1	1	0	1
Yes	No	No		96	Female	illiterate / until 3rd year fundamental	D	Caucasian	Yes / not under control	Yes regular treatment	No	No	27	UND due to incomplete investigation	TACS	No	No	Yes Mild	Yes	5	6	6	6	6	6	6
Yes	No	No		47	Female	Complete Fundamental	C1	Caucasian	Yes / not under control	No	Current	Yes, no follow up	4	SAO	PACS	No	No	Yes Moderate	No	4	3	2	0	0	0	0
No	No	Yes		47	Female	Complete secondary	C1	Caucasian	Yes / under control	No	No	No	2	*****	***	No	No	No	Yes	4	4	6	6	6	6	6
Yes	No	No		50	Female	Complete secondary	C2	Caucasian	Yes / not under control	Yes irregular treatment	Current	Yes, no follow up	4	SAO	POCS	No	No	Yes Mild	No	3	1	1	0	0	0	0
Yes	No	No		77	Female	illiterate / until 3rd year fundamental	D	Caucasian	Yes / not under control	No	No	Yes, no follow up	11	UND due to negative investigation	LACS	No	No	No	No	5	2	1	0	0	0	0
No	Yes	No		43	Female	Complete Fundamental	D	Caucasian	Yes / not under control	Yes irregular treatment	Current	Yes, no follow up	27	*****	***	No	No	No	No	5	6	6	6	6	6	6
Yes	No	No		84	Female	Complete Fundamental	B2	Caucasian	Yes / not under control	Yes regular treatment	Current	Yes regular treatment	29	CE	TACS	No	No	Yes Mild	Yes	5	6	6	6	6	6	6
Yes	No	No		61	Female	Complete Fundamental	B2	Caucasian	Yes / not under control	Yes regular treatment	Ex smoker	Yes regular treatment	3	SAO	POCS	No	Yes regular	Yes Mild	Yes	5	4	4	4	4	6	6
Yes	No	No		60	Female	illiterate / until 3rd year fundamental	D	Caucasian	Yes / under control	Yes regular treatment	No	No	5	UND due to negative investigation	PACS	No	No	No	No	3	1	0	0	0	0	0
Yes	No	No		50	Female	Complete Fundamental	C1	Black	Yes / unknown control	No	Current	Yes, no follow up	7	SAO	TACS	No	No	No	No	3	1	1	1	1	1	1
No	No	Yes		74	Female	illiterate / until 3rd year fundamental	D	Mulatto	Yes / not under control	Yes irregular treatment	No	No	1	*****	***	Yes regular	No	Yes Mild	Yes	3	1	0	0	0	0	0
Yes	No	No		79	Female	illiterate / until 3rd year fundamental	C2	Caucasian	Yes / under control	No	Current	No	17	CE	TACS	Yes regular	No	No	Yes	5	5	5	5	6	6	6
Yes	No	No		56	Female	4 years	C1	Caucasian	Yes / under control	Yes regular treatment	No	No	4	SAO	LACS	Yes regular	No	No	No	3	1	1	1	1	0	1
Yes	No	No		59	Female	illiterate / until 3rd year fundamental	C2	Caucasian	Yes / not under control	Yes regular treatment	No	No	8	LAA	LACS	No	No	No	No	5	3	4	5	4	6	6
No	No	Yes		60	Female	Complete secondary	B2	Caucasian	Yes / not under control	No	No	Yes regular treatment	0	*****	***	No	No	No	No	1	0	0	0	0	0	0
Yes	No	No		81	Female	illiterate / until 3rd year fundamental	C1	Caucasian	Yes / not under control	No	No	No	9	CE	TACS	No	No	Yes Mild	Yes	5	4	4	3	3	3	3
Yes	No	No		63	Female	4 years	B2	Caucasian	Yes / not under control	Yes regular treatment	Current	No	27	CE	TACS	Yes irregular	No	No	No	5	6	6	6	6	6	6
Yes	No	No		45	Female	4 years	D	Caucasian	No	No	Ex smoker	Yes, no follow up	26	UND due to incomplete investigation	TACS	No	No	No	No	5	6	6	6	6	6	6
Yes	No	No		40	Male	Unknown	B2	Caucasian	Yes / unknown control	No	No	Yes, no follow up	27	UND due to incomplete investigation	TACS	Unknown	Yes irregular	No	Yes	5	6	6	6	6	6	6
Yes	No	No		89	Female	illiterate / until 3rd year fundamental	D	Caucasian	Yes / not under control	No	No	Yes, no follow up	24	UND due to incomplete investigation	TACS	Yes regular	No	No	Yes	5	6	6	6	6	6	6
Yes	No	No		73	Female	4 years	C2	Caucasian	Yes / not under control	No	Ex smoker	Yes, no follow up	5	LAA	POCS	No	No	No	Yes	4	4	4	6	6	6	6
Yes	No	No		70	Female	Complete higher education	B2	Mulatto	Yes / under control	Yes regular treatment	Ex smoker	No	2	CE	PACS	Yes regular	No	No	Yes	4	4	1	0	1	6	6
Yes	No	No		69	Female	illiterate / until 3rd year fundamental	D	Caucasian	Yes / unknown control	Yes regular treatment	No	No	22	UND due to incomplete investigation	TACS	No	No	Yes Moderate	No	5	6	6	6	6	6	6
Yes	No	No		88	Female	Unknown	C1	Caucasian	Yes / not under control	No	No	Yes regular treatment	27	CE	TACS	No	No	No	No	5	6	6	6	6	6	6
Yes	No	No		69	Female	illiterate / until 3rd year fundamental	C2	Black	No	No	Ex smoker	Unknown	3	UND due to incomplete investigation	LACS	No	No	Yes Mild	No	1	1	0	1	1	0	6
Yes	No	No		72	Male	4 years	D	Caucasian	Yes / not under control	No	No	Yes regular treatment	0	SAO	LACS	Yes regular	No	No	Yes	2	2	1	1	1	1	0
Yes	No	No		63	Female	illiterate / until 3rd year fundamental	D	Caucasian	Yes / unknown control	No	No	Yes, no follow up	12	CE	PACS	No	No	No	Yes	4	5	5	3	3	6	6
Yes	No	No		59	Female	Complete higher education	B2	Caucasian	Yes / unknown control	No	Current	No	2	SAO	POCS	No	No	Yes Mild	No	4	4	1	0	1	1	1
Yes	No	No		41	Female	Complete secondary	C1	Caucasian	No	No	No	Yes, no follow up	1	SAO	LACS	No	No	No	No	1	1	0	0	0	0	0
No	No	Yes		45	Female	Complete higher education	C1	Caucasian	No	No	No	Yes, no follow up	23	*****	***	No	No	Yes Intense	No	5	1	1	0	0	0	0
Yes	No	No		51	Female	illiterate / until 3rd year fundamental	C2	Caucasian	No	No	No	Yes, no follow up	0	Others due to phychological disorder	LACS	No	No	Yes Moderate	No	1	1	1	1	0	0	0
Yes	No	No		72	Male	4 years	B2	Caucasian	Yes / unknown control	Yes regular treatment	Ex smoker	Yes regular treatment	10	LAA	TACS	No	No	No	No	5	4	2	2	5	6	6
Yes	No	No		71	Male	4 years	B2	Caucasian	Yes / under control	No	No	Yes regular treatment	3	CE	LACS	Yes regular	Yes regular	Yes Mild	Yes	4	5	3	2	2	1	1
No	No	Yes		64	Female	Unknown	E	Caucasian	Yes / not under control	No	Ex smoker	No	27	*****	***	No	No	No	No	5	6	6	6	6	6	6
Yes	No	No		53	Female	Complete secondary	B2	Caucasian	No	No	No	Yes, no follow up	0	SAO	PACS	No	No	Yes Mild	No	1	1	0	0	0	0	1
Yes	No	No		75	Female	4 years	C1	Caucasian	Yes / unknown control	Yes irregular treatment	No	Yes regular treatment	27	UND due to incomplete investigation	TACS	Yes regular	No	No	Yes	5	6	6	6	6	6	6
Yes	No	No		31	Male	Complete higher education	A2	Caucasian	No	No	No	Yes, no follow up	5	Others due to dissection	POCS	No	No	Yes Moderate	No	1	1	1	1	0	0	0
No	No	Yes		42	Female	4 years	C1	Caucasian	No	No	Ex smoker	Yes, no follow up	3	*****	***	No	No	No	No	1	1	1	0	0	0	0
Yes	No	No		57	Male	4 years	C1	Caucasian	No	No	Ex smoker	No	6	LAA	PACS	No	No	Yes Mild	Yes	3	1	1	1	1	1	2
Yes	No	No		73	Male	4 years	C1	Caucasian	Yes / under control	Yes regular treatment	No	Yes regular treatment	4	UND due to negative investigation	POCS	Yes regular	No	No	Yes	4	4	3	2	2	1	1
Yes	No	No		89	Male	Complete higher education	B2	Caucasian	Yes / under control	No	No	No	26	SAO	TACS	No	No	No	Yes	5	5	6	6	6	6	6
No	No	Yes		24	Female	Complete secondary	C1	Caucasian	Yes / not under control	No	No	No	27	*****	***	No	No	No	No	5	6	6	6	6	6	6
Yes	No	No		61	Female	4 years	C2	Caucasian	Yes / not under control	No	No	No	6	UND due to incomplete investigation	PACS	Yes regular	No	No	No	3	2	1	1	1	1	1
Yes	No	No		85	Female	4 years	C1	Caucasian	Yes / not under control	No	No	No	19	CE	PACS	Yes regular	No	No	Yes	5	6	6	6	6	6	6
Yes	No	No		70	Male	4 years	C2	Mulatto	Yes / not under control	Yes irregular treatment	Current	Yes, no follow up	8	UND due to incomplete investigation	PACS	No	No	No	Yes	5	5	5	4	4	4	3
Yes	No	No		73	Female	illiterate / until 3rd year fundamental	D	Caucasian	Yes / under control	No	No	Unknown	6	SAO	PACS	Yes regular	No	No	Yes	1	1	1	1	1	0	1
Yes	No	No		67	Female	illiterate / until 3rd year fundamental	D	Caucasian	Yes / not under control	Yes regular treatment	No	Yes, no follow up	11	UND due to negative investigation	LACS	Yes regular	No	No	No	1	1	1	1	1	1	1
No	No	Yes		49	Male	Unknown	D	Caucasian	Yes / unknown control	No	Current	Unknown	27	*****	***	No	No	No	No	5	6	6	6	6	6	6
Yes	No	No		58	Male	4 years	D	Caucasian	Yes / under control	No	Ex smoker	Yes, no follow up	3	SAO	PACS	No	No	No	No	4	2	1	0	0	0	0
Yes	No	No		49	Male	illiterate / until 3rd year fundamental	C2	Caucasian	No	No	Ex smoker	Yes, no follow up	17	UND due to incomplete investigation	TACS	No	No	No	No	5	6	6	6	6	6	6
No	No	Yes		69	Male	4 years	D	Caucasian	Yes / not under control	No	Current	No	27	*****	***	No	No	No	Yes	5	6	6	6	6	6	6
Yes	No	No		22	Male	Complete secondary	B2	Caucasian	No	No	No	Yes, no follow up	1	SAO	LACS	No	No	No	No	3	3	1	0	0	0	0
Yes	No	No		63	Female	Complete secondary	B1	Caucasian	Yes / unknown control	Yes regular treatment	No	Yes regular treatment	22	UND due to incomplete investigation	TACS	No	No	No	No	5	6	6	6	6	6	6
Yes	No	No		69	Male	illiterate / until 3rd year fundamental	C1	Caucasian	Yes / under control	No	Current	Yes, no follow up	7	LAA	PACS	No	No	No	No	1	1	0	0	0	0	0
Yes	No	No		73	Male	Complete Fundamental	B2	Caucasian	Yes / unknown control	No	No	No	9	LAA	POCS	No	No	No	No	4	5	4	6	6	6	6
Yes	No	No		76	Female	4 years	D	Caucasian	Yes / under control	Yes regular treatment	No	Yes regular treatment	6	LAA	PACS	No	No	No	No	4	4	4	4	4	6	6
Yes	No	No		84	Female	illiterate / until 3rd year fundamental	C1	Caucasian	No	No	No	No	24	CE	TACS	Yes regular	No	No	Yes	5	5	6	6	6	6	6
Yes	No	No		84	Female	4 years	C1	Caucasian	Yes / unknown control	No	Ex smoker	Yes regular treatment	10	SAO	LACS	Yes regular	No	No	Yes	5	5	4	6	6	6	6
Yes	No	No		80	Female	illiterate / until 3rd year fundamental	D	Caucasian	Yes / unknown control	No	No	Yes, no follow up	3	SAO	PACS	No	No	No	No	1	1	1	1	1	1	0
No	No	Yes		75	Female	illiterate / until 3rd year fundamental	C1	Caucasian	No	No	No	No	10	*****	***	No	No	Yes Mild	No	5	3	1	1	1	0	1
Yes	No	No		63	Female	4 years	C2	Caucasian	No	No	Current	No	4	CE	LACS	No	No	Yes Mild	No	1	1	1	1	1	0	0
Yes	No	No		67	Female	illiterate / until 3rd year fundamental	C2	Mulatto	Yes / unknown control	No	Current	Yes regular treatment	3	SAO	PACS	Yes regular	No	No	Yes	1	1	1	1	1	1	1
Yes	No	No		69	Female	4 years	D	Caucasian	No	No	No	Unknown	20	SAO	PACS	No	No	Yes Mild	No	2	1	1	1	2	2	2
No	No	Yes		74	Male	4 years	C1	Caucasian	Yes / unknown control	Yes irregular treatment	Current	Yes irregular treatment	27	*****	***	Yes irregular	No	No	No	5	6	6	6	6	6	6
Yes	No	No		73	Male	4 years	D	Caucasian	Yes / under control	No	Ex smoker	Yes, no follow up	2	SAO	PACS	No	No	No	No	1	1	0	0	0	0	0
Yes	No	No		46	Male	Complete secondary	B2	Caucasian	Yes / not under control	No	No	No	0	Others due to dissection	POCS	No	No	Yes Mild	No	2	2	1	0	0	0	0
No	No	Yes		45	Male	Complete Fundamental	C2	Caucasian	No	No	Ex smoker	Yes, no follow up	0	*****	***	No	No	Yes Mild	No	1	1	0	0	0	0	0
Yes	No	No		59	Male	illiterate / until 3rd year fundamental	C1	Caucasian	No	No	Current	Yes, no follow up	4	UND due to incomplete investigation	LACS	No	No	Yes Mild	No	1	1	1	1	1	1	1
Yes	No	No		71	Male	illiterate / until 3rd year fundamental	C2	Caucasian	Yes / under control	Yes regular treatment	Ex smoker	Yes, no follow up	1	SAO	PACS	Yes irregular	No	No	No	1	1	0	0	0	0	0
Yes	No	No		66	Male	illiterate / until 3rd year fundamental	C1	Caucasian	Yes / not under control	Yes regular treatment	No	Unknown	2	LAA	LACS	Yes regular	No	No	Yes	0	0	0	6	6	6	6
Yes	No	No		71	Male	4 years	B2	Caucasian	Yes / not under control	No	No	Yes, no follow up	13	LAA	PACS	No	No	Yes Intense	No	5	4	4	5	5	5	5
Yes	No	No		42	Male	Complete secondary	A2	Caucasian	Yes / under control	No	No	Yes, no follow up	23	CE	PACS	No	No	No	No	3	1	1	1	1	0	0
Yes	No	No		74	Male	illiterate / until 3rd year fundamental	D	Caucasian	Yes / not under control	No	Ex smoker	No	30	UND due to incomplete investigation	POCS	Yes regular	No	Yes Mild	Yes	5	6	6	6	6	6	6
Yes	No	No		82	Female	illiterate / until 3rd year fundamental	C1	Caucasian	No	No	No	Yes regular treatment	4	UND due to negative investigation	POCS	No	No	No	No	4	4	3	3	3	6	6
Yes	No	No		66	Male	4 years	B2	Caucasian	Yes / not under control	No	Current	Unknown	0	UND due to incomplete investigation	PACS	Yes irregular	No	Yes Intense	Yes	0	0	0	0	0	0	0
No	Yes	No		11	Male	4 years	B2	Caucasian	No	No	No	No	27	*****	***	No	No	No	Yes	5	6	6	6	6	6	6
Yes	No	No		52	Male	Complete secondary	A2	Caucasian	No	No	Current	Yes regular treatment	24	CE	TACS	Yes regular	No	No	Yes	4	4	4	5	4	4	4
Yes	No	No		70	Male	4 years	C2	Caucasian	Yes / not under control	No	Ex smoker	No	2	SAO	POCS	No	No	Yes Mild	Yes	3	3	2	1	1	1	1
Yes	No	No		51	Male	Complete secondary	C1	Mulatto	No	No	Ex smoker	Yes, no follow up	1	SAO	PACS	No	No	Yes Mild	No	1	1	0	0	0	0	0
Yes	No	No		68	Male	illiterate / until 3rd year fundamental	C1	Caucasian	No	No	Ex smoker	No	5	LAA	LACS	No	No	Yes Mild	No	5	2	1	1	1	1	1
No	Yes	No		71	Male	4 years	D	Caucasian	Yes / not under control	No	Current	No	30	*****	***	Yes regular	No	No	Yes	5	6	6	6	6	6	6
Yes	No	No		59	Male	4 years	C1	Caucasian	Yes / unknown control	Yes regular treatment	Ex smoker	Yes regular treatment	5	CE	PACS	Yes regular	No	Yes Mild	No	1	1	1	1	0	1	0
Yes	No	No		76	Male	illiterate / until 3rd year fundamental	C1	Caucasian	Yes / unknown control	No	Ex smoker	Yes, no follow up	17	CE	TACS	No	No	Yes Mild	Yes	4	5	6	6	6	6	6
Yes	No	No		61	Male	4 years	C1	Caucasian	Yes / not under control	Yes regular treatment	Ex smoker	Yes, no follow up	9	CE	LACS	No	No	No	No	2	2	4	4	5	4	6
No	No	Yes		57	Male	4 years	C2	Caucasian	Yes / not under control	No	Current	Yes regular treatment	6	*****	***	No	No	Yes Mild	Yes	4	4	2	1	1	1	0
Yes	No	No		65	Male	illiterate / until 3rd year fundamental	C2	Caucasian	Yes / under control	No	Ex smoker	Yes regular treatment	3	SAO	PACS	Yes regular	No	No	No	1	1	1	0	0	0	0
Yes	No	No		69	Male	Complete secondary	B2	Caucasian	Yes / under control	No	No	No	1	LAA	PACS	No	No	Yes Mild	No	1	1	1	1	1	0	0
Yes	No	No		45	Male	Complete Fundamental	C1	Caucasian	No	No	Current	No	1	UND due to negative investigation	PACS	No	No	No	No	1	1	0	0	0	0	0
Yes	No	No		87	Female	illiterate / until 3rd year fundamental	D	Caucasian	Yes / under control	Yes regular treatment	No	Yes, no follow up	26	CE	TACS	Yes regular	No	No	No	5	5	6	6	6	6	6
Yes	No	No		65	Male	Complete Fundamental	D	Caucasian	Yes / under control	No	Current	Yes regular treatment	9	LAA	PACS	Yes regular	No	Yes Mild	Yes	4	1	1	1	1	1	1
Yes	No	No		62	Male	4 years	C1	Black	Yes / under control	No	Current	Yes regular treatment	8	SAO	POCS	Yes regular	No	No	No	2	1	6	6	6	6	6
Yes	No	No		74	Male	Complete secondary	B1	Caucasian	No	No	Ex smoker	No	4	LAA	LACS	No	No	Yes Mild	No	1	1	0	1	1	5	3
Yes	No	No		72	Male	Complete higher education	B2	Caucasian	Yes / under control	No	No	Yes regular treatment	22	CE	TACS	Yes regular	No	Yes Mild	Yes	5	3	3	2	1	1	1
Yes	No	No		77	Male	illiterate / until 3rd year fundamental	D	Caucasian	No	No	Ex smoker	Yes, no follow up	3	SAO	LACS	No	No	No	No	4	2	2	1	2	2	4
Yes	No	No		70	Female	4 years	C2	Caucasian	Yes / under control	No	No	No	2	LAA	PACS	No	No	No	Yes	5	4	0	0	0	1	1
Yes	No	No		78	Male	illiterate / until 3rd year fundamental	B2	Caucasian	Yes / unknown control	No	No	Yes, no follow up	29	LAA	TACS	Yes regular	No	Yes Mild	No	5	5	4	6	6	6	6
Yes	No	No		33	Female	4 years	C1	Mulatto	Yes / not under control	No	No	Yes, no follow up	4	UND due to negative investigation	LACS	No	No	Yes Mild	No	4	2	1	0	0	0	0
No	Yes	No		45	Female	Complete Fundamental	B2	Caucasian	Yes / unknown control	No	Ex smoker	Yes, no follow up	2	*****	***	No	No	No	No	1	1	0	0	0	0	0
Yes	No	No		55	Female	Complete secondary	C1	Caucasian	No	No	Ex smoker	Yes, no follow up	3	SAO	POCS	No	No	Yes Moderate	No	4	3	2	1	1	0	1
Yes	No	No		54	Male	illiterate / until 3rd year fundamental	C1	Caucasian	Yes / not under control	No	Current	Yes, no follow up	17	UND due to negative investigation	PACS	No	No	Yes Mild	No	4	4	3	3	3	3	2
Yes	No	No		25	Male	Complete secondary	B2	Caucasian	No	No	No	Yes, no follow up	4	UND due to negative investigation	PACS	No	No	Yes Moderate	No	0	0	0	0	0	0	0
Yes	No	No		66	Female	illiterate / until 3rd year fundamental	C2	Caucasian	Yes / unknown control	Yes irregular treatment	No	No	0	LAA	LACS	Yes regular	No	No	No	5	1	1	1	0	0	0
Yes	No	No		74	Female	4 years	C2	Caucasian	Yes / not under control	Yes regular treatment	No	Yes, no follow up	7	CE	LACS	No	No	Yes Mild	No	3	3	2	0	0	0	0
Yes	No	No		78	Female	Complete Fundamental	B2	Caucasian	Yes / under control	Yes regular treatment	No	No	6	CE	PACS	No	Yes regular	No	No	3	1	1	6	6	6	6
No	Yes	No		77	Female	illiterate / until 3rd year fundamental	C1	Caucasian	Yes / not under control	No	No	No	14	*****	***	Yes regular	No	Yes Mild	No	4	5	5	4	4	4	4
Yes	No	No		87	Male	4 years	C2	Caucasian	Yes / not under control	Yes regular treatment	Ex smoker	No	27	CE	TACS	No	No	No	Yes	5	6	6	6	6	6	6
Yes	No	No		65	Female	illiterate / until 3rd year fundamental	D	Caucasian	Yes / unknown control	No	No	Yes, no follow up	1	SAO	LACS	Yes regular	No	No	No	3	3	2	1	1	1	1
Yes	No	No		61	Female	illiterate / until 3rd year fundamental	C1	Caucasian	Yes / not under control	Yes regular treatment	No	No	1	UND due to incomplete investigation	LACS	Yes regular	No	No	Yes	1	1	1	0	0	0	0
Yes	No	No		54	Female	illiterate / until 3rd year fundamental	D	Indigenous	Yes / not under control	Yes irregular treatment	Ex smoker	Yes, no follow up	6	UND due to incomplete investigation	LACS	Yes regular	No	Yes Mild	Yes	3	2	1	1	6	6	6
Yes	No	No		56	Female	4 years	C2	Caucasian	Unknown	No	Ex smoker	Yes, no follow up	4	UND due to negative investigation	LACS	No	No	Yes Moderate	No	4	1	1	0	0	0	0
Yes	No	No		71	Female	4 years	C2	Caucasian	Yes / not under control	Yes regular treatment	No	Yes regular treatment	8	UND due to negative investigation	LACS	Yes regular	No	No	No	3	3	3	3	3	3	2
Yes	No	No		48	Male	Complete higher education	A2	Caucasian	No	No	Current	No	2	SAO	LACS	No	No	No	No	1	1	1	0	1	1	0
No	Yes	No		62	Female	illiterate / until 3rd year fundamental	C2	Caucasian	Yes / not under control	No	No	Yes, no follow up	14	*****	***	No	No	No	No	5	1	0	0	0	0	0
Yes	No	No		48	Female	illiterate / until 3rd year fundamental	C1	Mulatto	No	No	Current	Yes, no follow up	3	SAO	POCS	No	No	No	No	4	4	1	1	1	0	0
Yes	No	No		63	Male	illiterate / until 3rd year fundamental	D	Caucasian	Yes / unknown control	No	Ex smoker	No	27	CE	PACS	Yes regular	No	No	Yes	5	6	6	6	6	6	6
Yes	No	No		58	Male	Complete secondary	B2	Caucasian	Yes / under control	Yes regular treatment	Ex smoker	No	27	UND due to incomplete investigation	TACS	No	No	No	Yes	5	6	6	6	6	6	6
Yes	No	No		57	Female	4 years	B2	Caucasian	Yes / not under control	No	No	Yes, no follow up	4	SAO	LACS	No	No	No	No	3	1	0	0	0	0	0
No	No	Yes		49	Male	Complete secondary	C2	Caucasian	Yes / unknown control	No	Current	Yes, no follow up	27	*****	***	Yes irregular	No	No	No	5	6	6	6	6	6	6
Yes	No	No		44	Male	Complete Fundamental	C2	Caucasian	No	No	Current	No	8	SAO	LACS	No	No	No	No	1	1	1	1	0	0	0
Yes	No	No		64	Female	4 years	C1	Mulatto	Yes / not under control	Yes regular treatment	No	No	27	UND due to incomplete investigation	TACS	No	No	No	Yes	5	4	6	6	6	6	6
No	Yes	No		55	Female	Complete secondary	C1	Caucasian	Yes / unknown control	Yes regular treatment	Ex smoker	Yes regular treatment	26	*****	***	Yes regular	Yes irregular	No	Yes	5	6	6	6	6	6	6
Yes	No	No		70	Male	4 years	C1	Caucasian	Yes / not under control	Yes regular treatment	No	No	20	CE	TACS	No	Yes regular	Yes Mild	Yes	5	4	1	1	0	1	1
Yes	No	No		75	Male	illiterate / until 3rd year fundamental	D	Caucasian	Yes / not under control	No	Current	Yes, no follow up	2	SAO	POCS	No	No	No	No	1	1	0	0	0	0	0
Yes	No	No		83	Male	illiterate / until 3rd year fundamental	C2	Caucasian	Yes / under control	Yes irregular treatment	No	No	7	SAO	POCS	Yes regular	No	Yes Mild	Yes	1	1	1	1	1	1	1
Yes	No	No		77	Male	illiterate / until 3rd year fundamental	B2	Caucasian	Yes / under control	No	No	No	11	CE	PACS	No	No	Yes Mild	Yes	3	3	5	6	6	6	6
No	Yes	No		77	Male	Complete secondary	B2	Caucasian	No	No	Ex smoker	Yes, no follow up	27	*****	***	No	No	No	No	5	6	6	6	6	6	6
Yes	No	No		100	Female	illiterate / until 3rd year fundamental	B2	Caucasian	Yes / not under control	Yes regular treatment	No	No	27	LAA	TACS	No	No	No	No	5	5	4	4	4	4	6
No	Yes	No		17	Male	Complete Fundamental	D	Caucasian	No	No	No	Yes, no follow up	27	*****	***	No	No	Yes Mild	No	5	6	6	6	6	6	6
Yes	No	No		73	Male	4 years	C2	Caucasian	Yes / under control	No	Ex smoker	Yes regular treatment	3	UND due to incomplete investigation	PACS	No	Yes regular	No	Yes	1	1	1	0	1	1	1
Yes	No	No		88	Female	illiterate / until 3rd year fundamental	C1	Caucasian	No	Yes regular treatment	No	Yes, no follow up	6	UND due to incomplete investigation	PACS	No	No	No	Yes	5	4	3	6	6	6	6
Yes	No	No		51	Female	Complete Fundamental	B2	Caucasian	Yes / not under control	Yes irregular treatment	No	No	1	SAO	LACS	No	No	No	No	1	1	0	0	0	0	0
Yes	No	No		84	Female	4 years	C1	Caucasian	Yes / not under control	No	No	Yes regular treatment	12	LAA	PACS	No	No	Yes Mild	No	5	6	6	6	6	6	6
No	Yes	No		68	Female	4 years	C1	Caucasian	Yes / under control	No	Ex smoker	Yes regular treatment	13	*****	***	No	No	No	No	5	2	2	2	1	1	1
Yes	No	No		71	Female	4 years	C2	Mulatto	No	No	No	Yes, no follow up	10	CE	PACS	No	No	No	No	4	4	2	2	2	2	2

## Sheet: Legend
Colunas e variaveis
A	IS - Ischaemic stroke		Years of education
B	HS - haemorrhagic stroke		0 -Illiterate / until 3rd year fundamental		illiterate or < 4 years
C	SAH - Sub arachnoid haemorrhage		1 - 4th year fundamental		4 years
D	Name		2 - Complete Fundamental		8 years
E	Age - years		4 - Complete secondary		11 years
F	Sex - female / male		8 - Complete higher education		> 11 years
G	Years of education		999 - Unknown
H	Social class - A1/A2/B1/B2/C1/C2/D/E
I	Race - caucasian/indigenous/mulatto/black		Hypertension
J	Hypertension		Unknown			Physical activity
K	Diabetes		NO			Yes intense
L	Smoking - Ex smoker/ No /current		YES =	under control		Yes mild
M	Dyslipidemia control			not under control		Yes moderate
N	NIH at admission - score from zero to 30			unknown control		No
O	IS - TOAST
P	Bamford - LACS/PACS/POCS/TACS/ ***		Diabetes
Q	Antithrombotic use		Unknown				IS - TOAST
R	Anticoagulant use		NO				***** =	not applicable
S	Physical activity		YES =	regular treatment			LAA = large artery atherosclerosis
T	Cardiopathy			irregular treatment			CE = cardioembolic
U	Rankin admission						Undetermined (UND)=	due to 2 causes
V	Rankin discharge		Dyislipidemia control					due to incomplete investigation
W	Rankin 1mo - score from zero to 6		Unknown					due to negative investigation
X	Rankin 6mo - score from zero to 6		NO				SAO = small artery occlusion
Y	Rankin 1 y - score from zero to 6		YES =	no follow up			Others =	due to hypovolemic shock
Z	Rankin 2y - score from zero to 6			regular treatment				due to dissection
AA	Rankin 3y - score from zero to 6			irregular treatment				due to Fabry disease
								due to metabolic disorder
								due to phychological disorder
