# Supplementary material for: How Many Patients Become Functionally Dependent after a Stroke? A 3-Year Population-Based Study in Joinville, Brazil
Source: PLoS One. 2017 Jan 20;12(1):e0170204. doi: 10.1371/journal.pone.0170204 (PMC5249115; doi:10.1371/journal.pone.0170204)
Supplement: S2 Table — (XLS) [file pone.0170204.s002.xls]

## Sheet: sem obito poisson
	Rankin					Rankin12mCat					HS	Rankin12mCat		P-valor			Rankin12mCat		P-valor
Time	<=2	>=3	P-value		IS	<=2	>=3	P-valor				<=2	>=3			SAH	<=2	>=3
1m	211	71	0.0006		No	25	7	0.4524			No	199	38	0.084		No	200	43	0.3516
	74.82	25.18				11.79	15.91					93.87	86.36				94.34	97.73
12m	212	44			Yes	187	37				Yes	13	6			Yes	12	1
	82.81	17.19				88.21	84.09					6.13	13.64				5.66	2.27
24m	204	34				Rankin24mCat						Rankin24mCat					Rankin24mCat
	85.71	14.29			No	24	7	0.157			No	192	28	0.0163		No	192	33	0.4847
36m	199	28				11.76	20.59					94.12	82.35				94.12	97.06
	87.67	12.33			Yes	180	27				Yes	12	6			Yes	12	1
						88.24	79.41					5.88	17.65				5.88	2.94
						Rankin36mCat						Rankin36mCat					Rankin36mCat
					No	23	6	0.1429			No	187	23	0.026		No	188	27	0.6649
						11.56	21.43					93.97	82.14				94.47	96.43
					Yes	176	22				Yes	12	5			Yes	11	1
						88.44	78.57					6.03	17.86				5.53	3.57
